# Supplementary material for: Healthier Macronutrient Profiles but Higher Risk of Specific Micronutrient Deficiencies: A Cross-Sectional Study of Vegans, Lacto-Ovo-Vegetarians and Omnivores in Northeast China
Source: Nutrients. 2026 Jun 28;18(13):2109. doi: 10.3390/nu18132109 (PMC13363170; doi:10.3390/nu18132109)
Supplement: Supplementary file 1 [file nutrients-18-02109-s001.zip]

Archive with 1 entries (1 files):
- nutrients-4366320-supplementary.pdf
